# Supplementary material for: CD47-amyloid-β-CD74 signaling triggers adaptive immunosuppression in sepsis
Source: EMBO Rep. 2025 Apr 4;26(10):2683–714. doi: 10.1038/s44319-025-00442-4 (PMC12116991; doi:10.1038/s44319-025-00442-4)
Supplement: Supplementary file 3 — DataSet EV1 [file 44319_2025_442_MOESM3_ESM.xlsx]

## Sheet: 英文版
Dataset EV1. Characteristics of patients Expanded View large table 1
	Gender	Age	Case history	Respiratory support	Arterial partial pressure of oxygen(PaO2, mmHg) (80-100)	Fractional concentration of inspired oxygen(FiO2) (21%)	PaO2/FiO2(mmHg) (≥400)	Platelet（10^9/L） (100-300)	Total bilirubin，Tbil (μmol/L) (3.2-20.5)	blood pressure（mmHg） (90-139/60-89)	GCS (≥15)	Creatinine (µmol/l ) (68-108)	SOFA score	SPO2 (95-100%)	White blood cell (10^9/L) (3.5-9.5)	Neutrophilic segmented granulocyte（%）(40-75)	Lymphocyte（%） (20-50)	Procalcitonin（ng/ml ） (< 0.046 )	Remarks	Blood culture	Sputum culture	Urine culture	Fungal culture
1	male	52	Emergency Department: Loss of consciousness caused by a high fall injury; emergency diagnosis: lung infection, septic shock. Transferred to Department of Neurosurgery and hospitalized for 41 days: multiple fractures, lung infection, moderate anemia, thrombocytopenia, hypoalbuminemia, high fever, electrolyte disturbance, unilateral kidney (right side), septic shock. Deceased.	Tracheal intubation	129	0.6	215	83	11.7	129/92 (norepinephrine 0.15µg/kg/min)	E1VTM2	99	13	0.9	14.76	85	8.1	1.1		Negative	Klebsiella pneumoniae	Pseudomonas	Negative
2	male	80	Emergency Department : hemoptysis, fever; emergency diagnosis: lung infection. Transferred to ICU for 2 days: pulmonary infection, respiratory failure, aortic dissection, aortic ulcer, aortic thrombosis, respiratory failure, septic shock. Deceased.	mask oxygen inhalation	57.1	0.61	93	42	17.8	136/81	≥15	88	7	0.65	14.62	77	3	1.11		Negative	Acinetobacter baumannii	Negative	Negative
3	male	45	Emergency Department : animal bite; emergency diagnosis: lower extremity skin infection, revcoverd after treatment.	no		0.21	ok	183	28	128/93	≥15	88	1	0.97	22.7	84.3	10	0.09		\	\	\	\
4	male	77	Emergency Department: high fever; emergency diagnosis: severe pneumonia, respiratory failure, cerebral infarction, Acinetobacter baumannii infection, Parkinson's syndrome. Transferred to Department of Respiratory and Critical Care Medicine and hospitalized for 26 days: sepsis. Deceased.	Tracheal intubation	138	0.4	345	142	16.6	152/70	E4VTM2	66	7	0.91	5.79	82.7	8.1	0.66		Candida albicans	Acinetobacter baumannii	Negative	Negative
7	female	70	Emergency Department : sore throat, chest pain; emergency diagnosis: pneumonia, disturbance of consciousness, decreased oxygen saturation in peripheral blood, endotracheal intubation, septic shock. Transferred to ICU and hospitalized for 20 days, septic shock. Deceased.	Tracheal intubation	88	0.4	220	329	14.1	78/46 norepinephrine 0.59vg/kg/min	E2VTM3	65	11	0.92	10.31	90.6	6.9	5.55		Staphylococcus aureus	Candida krusei, Candida tropicalis	Negative	Negative
9	male	66	Emergency Department: cough, chest pain, fever; emergency diagnosis: lung infection. Transferred to Department of Thoracic Oncology and hopitalized for 12 days: Lung cancer, continued lung cancer treatment, infection was controlled after treatment.	no	/	0.21	ok	444	5.8	132/89	≥15	74	1	0.96	9.57	77.3	13.4	0.04		\	\	\	\
14	male	35	Emergency Department diagnosis: cough and dyspnea for 2 days; emergency diagnosis: lung infection, pneumothorax, pulmonary edema, pericardial effusion (non-inflammatory). Transferred to Department of Respiratory and Critical Care Medicine and hospitalized for 9 days: pneumonia, high altitude pulmonary edema, mycoplasma infection, recovered after treatment.	no	/	0.21	ok	218	14.2	130/98	≥15	102	1	0.94	14.88	75.2	17.5	0.04		\	\	\	\
16	female	78	Emergency Department : sore throat, dyspnea, fever; emergency diagnosis: neck soft tissue infection, type 2 diabetes. Transferred to Department of Head and Neck Surgery and hospitalized for 30 days: cervical space infection, pulmonary embolism, type 1 respiratory failure, pneumonia, recovered after treatment.	Tracheal intubation	141.3	0.6	235.5	152	16.6	175/101	E3VTM3	67	6	0.96	31.86	94.2	2.2	15.8	Patient #16 had a SOFA score of 6 but was not diagnosed with sepsis because the low PaO2/FiO2 and GCS scores were likely due to asphyxia because of neck soft tissue swelling rather than an infection	Negative	Candida albicans	Negative	Candida albicans
17	female	63	Emergency Department: slurred speech with disturbance of consciousness, fever, maximum body temperature 40°C; emergency diagnosis: lung infection, Parkinson's Disease, septic shock. Transferred to Department of Neurology and hospitalized for 28 days: autoimmune encephalitis, lung infection, infectious myocarditis, coma after treatment, bronchus cutting and oxygen inhalation state, septic shock. I…	Tracheal intubation	153.2	0.7	218	15	12.9	84/55	E1VTM1	84	12	100% (oxygen with mask)	17.13	90.8	6.1	73.78		Negative	Acinetobacter baumannii, Candida glabrata, Candida albicans	Negative	Candida albicans
18	male	29	Emergency Department: pain in limbs for 25 days, fever for 7 hours, one week after anti-infection treatment, transferred to this hospital for further treatment. Transferred to Department of Infectious Diseases and hospitalized for 7 days: recovered after treatment.	no		0.21	≥400	272	6.6	114/79	≥15	92	0	0.99	9.33	81.8	9	0.08		\	\	\	\
19	female	89	Emergency Department: recurrent cough and expectoration for half a year, aggravated with dyspnea for 1+ days; emergencydiagnosis: lung infection, cardiac insufficiency, high blood pressure. Transferred to Department of Respiratory and Critical Care Medicine and hospitalized for 12 days: bronchiectasis, lung infection, recovery after treatment.	no		0.21	≥400	304	9.5	157/70	≥15	92	1	0.95	7.19	76.5	12.8			Negative	Candida albicans	Negative	Candida albicans
22	male	74	Emergency Department: fever for 4 hours; emergency diagnosis: lung infection, multiple cerebral infarction, high blood pressure, pulmonary embolism, liver space-occupying lesions, sequelae of cerebral infarction. The patient refused further treatment.	no		0.21	≥400	170	14.5	134/77	≥15	91	0	0.98	14.25	78.1	10.3	0.4		Negative	Negative	Escherichia coli	Negative
30	female	53	Emergency Department: lumbago on the left side, frequent urination; emergency diagnosis: urinary tract infection. Transferred to Department of Nephrology and hospitalized for 13 days: complicated urinary tract infection, recovered after treatment.	no		0.21	≥400	221	12.8	120/66	≥15	280	1	0.96	20.16	88.7	3.1	73.67		Staphylococcus hominis	Negative	Proteus mirabilis, Staphylococcus epidermidis, Enterococcus faecium, Escherichia coli	Negative
32	male	63	Emergency Department: lung cancer, 1+ months after left pneumonectomy, pleural effusion; emergency diagnosis: lung infection, diabetes; Transferred to Department of Respiratory and Critical Care Medicine and hospitalized for 9 days: anti-infection treatment, symptomatic treatment of chronic obstructive pulmonary disease. The infection was controlled after treatment.	mask oxygen inhalation, 8L/min	114.5	0.53	216	305	4.6	132/87	≥15	86	1	0.99	14.19	84.4	10.6	0.07		\	\	\	\
35	male	36	Emergency Department: 13 years after left calf skin grafting, left lower extremity was swollen and painful for 3 months, aggravated 1 day ago, with fever (39.1°C); emergency diagnosis: lower extremity cellulitis. Transferred to Department of Infectious Diseases and hospitalized for 10 days: lower extremity cellulitis, tazocin + vancomycin anti-infection, recovered after treatment.	no		0.21	≥400	247	10.4	122/63	≥15	83	0	0.97	9.52	73.7	16.9	0.08		\	\	\	\
39	male	66	Emergency Department: cough with hemoptysis, maximum body temperature 39°; emergency diagnosis: lung infection, lung space-occupying lesions, respiratory failure. Transferred to Department of Respiratory and Critical Care Medicine and hospitalized for 14 days: type Ⅱ respiratory failure, COPD, severe lung infection, septic shock. Recovered after treatment.	Tracheal intubation	69.9	0.7	99	82	8.3	98/64	E3M6VT	42	9	0.63	14.52	86.3	8.6	4.05		Negative	Candida tropicalis	Negative	Candida tropicalis
43	male	57	Emergency Department: Cough and sputum for 4+ months, accompanied by fever for 2+ months, hemoptysis for 3 days, treated with meropenem + tigecycline, still coughing up sputum and hemoptysis, transferred to this hospital for further treatment; emergency diagnosis: severe pneumonia. Transferred to Department of Respiratory and Critical Care Medicine and hospitalized for 19 days: invasive pulmonary…	Nasal congestion oxygen absorption (3L/min)	142.9	0.33	433	720	14.4	93/61	≥15	61	0	0.95	20.15	82.1	11.1	0.37		Negative	Acinetobacter baumannii	Negative	Candida albicans, Aspergillus fumigatus complex
44	female	72	Emergency Department: cough, white sticky phlegm; emergency diagnosis: lung infection, thyroid cancer. Transferred to Department of Thyroid Surgery and hospitalized for 13 days: thyroid cancer with lymph node metastasis and lung metastasis, pleural effusion, infection was controlled after treatment.	Nasal congestion oxygen absorption (3L/min)	110.2	0.33	333	244	10.8	149/92	≥15	32	1	0.88	6.4	70.3	12.2	0.06		\	\	\	\
45	female	28	Emergency Department: fever and chills for 1 day, 39°C; emergency diagnosis: lung infection, post breast cancer surgery, bone metastases; the patient refused further treatment.	no		0.21	≥400	118	19.7	101/69	≥15	57	0	0.98	6.5	97.6	2	0.25		\	\	\	\
46	female	63	Emergency Department: 8 hours of fever, swelling of lower limbs, multiple rashes, sequelae of cerebral infarction for 20 years+; emergency diagnosis: erysipelas, cerebral infarction, fever, lung infection. Transferred to Department of Infectious Diseases and hopitalized for 16 days: intertrochanteric fracture of the right femur, skin and soft tissue infection of the right lower extremity, and lun…	no		0.21	≥400	190	16	71/46	≥15	81	1	0.96	24.03	93	2.5	3.09		Staphylococcus caprae	Negative	Negative	Negative
47	female	68	Emergency Department: abdominal distension and abdominal pain, urination discomfort for 3 days, fever for 1 day; emergency diagnosis: urinary calculus, urinary system infection; emergency treatment: anti-infection with Cipro, phloroglucinol to relieve spasm, and was discharged on the same day after the symptoms were relieved.	no		0.21	≥400	236	14.5	152/85	≥15	78	0	1	12.25	80.5	11.8	0.14		\	\	\	\
49	male	57	Emergency Department: back pain for 1 day, emergency diagnosis: dilated ureter with right side edema, urinary tract infection; symptoms relieved after treatment.	no		0.21	≥400	174	25.4	156/95	≥15	105	1	0.98	9.97	83.8	5.9			\	\	\	\
50	male	61	Emergency Department: chest pain and tiredness, shortness of breath for 20+ days, exacerbated for 3 days, emergency diagnosis: pleural effusion, acute pericardial effusion, abdominal distension, lung infection; Transferred to Department of Respiratory and Critical Care Medicine and hospitalized for 23 days: Non-small cell lung cancer, malignant pleural effusion, pneumonia, type 1 respiratory fail…	no		0.21	≥400	212	10.7	123/83	≥15	82	0	0.93	9.14	79.3	11.1	0.08		\	\	\	\
52	female	76	Emergency Department: urethral bleeding with waist pain for 4 days, with fever up to 40°C during the period; emergency diagnosis: urinary tract infection, coronary heart disease, lung infection. Transferred to Departemnt of Infectious Diseases and hospitalized for 12 days: urinary tract infection, chlamydia pneumoniae infection, emphysema, pleural effusion, coronary heart disease, infection was c…	no		0.21	≥400	173	31	138/74	≥15	51	1	0.93	3.64	81.3	10.2	7.98		Negative	Candida albicans	Escherichia coli	Negative
53	female	61	Emergency Department: insect bites for 3 days, swelling, fever; emergency diagnosis: cellulitis. Transferred to Department of Dermatology and Venereology and hospitalized for 13 days: insect bite dermatitis, skin infection, recovered after treatment.	no		0.21	≥400	143	14.4	167/89	≥15	56	1	0.98	8.43	83.5	10.7	1.06		\	\	\	\
54	female	29	Emergency Department: fever for 20 days, maximum 40°C; emergency diagnosis: connective tissue disease, enlarged lymph nodes, lung infection; 20210830-20210913 Hospitalized in the Department of Rheumatology and Immunology: hemophagocytic syndrome, undifferentiated connective tissue disease, symptoms relieved after treatment.	no		0.21	≥400	215	14.4	90/44	≥15	67	1	0.98	10.33	94.3	3.8	0.42		\	\	\	\
57	male	63	Emergency Department: fever for half a month, (about 38°C+); emergency diagnosis: chronic bronchitis, lung infection. Transferred to Department of Respiratory and Critical Care Medicine and hospitalized for 11 days: allergic dermatitis, abnormal liver function, hypokalemia, lung infection, infection was controlled after treatment.	no		0.21	≥400	274	18	161/112	≥15	117	1	0.95	18.8	85.7	5.5	0.42		\	\	\	\
68	female	25	Emergency Department: fever and sore throat for 1+ weeks; emergency diagnosis: acute suppurative tonsillitis, Epstein-Barr virus infection, liver insufficiency, lung infection, enlarged spleen. After antiviral and antibacterial infection treatment within the emergency room, symptoms relieved.	no		0.21	≥400	109	17.3	114/78	≥15	60	1	0.99	7.67	41	50	0.12		\	\	\	\
69	male	69	Emergency Department: abdominal pain for 5 hours; emergency diagnosis: intestinal obstruction, abnormal liver function, lung infection, enteritis. Transferred to Department of Integrated Traditional Chinese Medicine and hospitalized for 11 days: incomplete intestinal obstruction, gastrointestinal dysfunction, lung infection, recovered after treatment.	no		0.21	≥400	409	6	150/90	≥15	49	0		16.34	87.1	9.8			Negative	Stenotrophomonas maltophilia、Klebsiella pneumoniae	Negative	Negative
71	female	58	Emergency Department: 1+ months after intestinal perforation and fistula, 1 days of fever and abdominal distension; emergency diagnosis: sigmoid colon perforation, colon tumor? Cirrhosis of the liver, lung infection. Transferred to Department of Infectious Diseases and hospitalized for 24 days: complicated abdominal infections, recoverred after treatment.	no		0.21	≥400	169	42.2	109/63	≥15	36	2	0.996	11.35	87.6	6.8	0.31		Negative	Negative	Candida tropicalis	Candida glabrata
73	female	64	Emergency Department: painful urination, fever; emergency diagnosis: urinary tract infection. Transferred to Department of Infectious Diseases and hospitalized for 9 days: urinary tract infection, recoverred after anti-infection treatment.	no		0.21	≥400	121	12.7	119/69	≥15	77	1	0.97	13.01	79	15.4			Negative	Negative	Enterococcus faecium	\
74	female	24	Emergency Department: fever, cough and chest tightness for 1+ months; emergency diagnosis: lung infection. Transferred to Department of Integrated Traditional Chinese Medicine and hospitalized for 13 days: recovered after anti-infection treatment.	no		0.21	≥400	278	3.6	114/69	≥15	47	1	0.977	23.28	78.2	13.1	0.25		Negative	Negative	Negative	Aspergillus fumigatus complex
75	male	56	Emergency Department: left elbow swelling and pain with pus discharge for 3 days; emergency diagnosis: skin infection, enchondroma, septic shock. Transferred to Department of Infectious Diseases and hospitalized for 14 days: left upper limb skin and soft tissue infection, left upper limb chondroma surgery, septic shock, recovered after treatment.	no		0.21	≥400	310	12.9	79/54	≥15	114	6	0.98	22.36	87	7.1	7.81		\	\	\	\
76	male	56	Emergency Department: headache, dizziness with nausea and vomiting for 7 days; emergency diagnosis: intracranial infection, chronic gastritis, sleep disturbance. Transferred to Department of Neurology and hospitalized for 13 days: viral meningomeningitis, lung infection, recovery after treatment.	no		0.21	≥400	185	16.7	128/81	≥15	64	0	0.97	10.23	77.6	15.3	0.12		\	\	\	\
77	male	70	Emergency Department: repeated cough and sputum for 2+ years, exacerbated for 3 days; emergency diagnosis: chronic obstructive pulmonary disease with acute exacerbation, lung infection, coronary atherosclerosis, syphilis. Transferred to Department of Respiratory and Critical Care Medicine and hospitalized for 11 days: exacerbation of chronic obstructive pulmonary disease, bacterial pneumonia in b…	no		0.21	≥400	140	27.4	132/86	≥15	91	1	0.93	11.09	82.6	7.8	0.08		Negative	Klebsiella pneumoniae	Negative	\
78	female	42	Emergency Department: the left breast has been swollen and painful for more than 1 month; emergency diagnosis: left mastitis with abscess formation. Transferred to Department of Infectious Diseases and hospitalized for 13 days: acute mastitis, left breast abscess, recovered after treatment.	no		0.21	≥400	391	10.6	104/72	≥15	55	0	0.98	12.8	76.9	17			Negative	\	\	\
79	male	47	Emergency Department: right maxillofacial pain and swelling, fever; emergency diagnosis: right maxillofacial infection, electrolyte disturbance. Transferred to Department of Infectious Diseases and hospitalized for 23 days: oral streptococcal bloodstream infection, lung infection, Epstein-Barr virus infection, sepsis, infection was not controlled after treatment. The patient refused to further tr…	no		0.21	≥400	229	27.8	106/66	≥15	70	1	0.97	16.7	93.9	2.3	4.33	Patient #79 had a SOFA score of 1 on admission but developed sepsis after hospitalization	Streptococcus oralis	Negative	Negative	\
80	female	69	Emergency Department: right upper quadrant pain for 20+ days, fever, cough and sputum for 3 days; emergency diagnosis: severe pneumonia, hypertension, gallbladder stones with cholecystitis, cardiac insufficiency, gastric ulcer, osteoporosis, thoracic vertebral compression fracture, Renal insufficiency. Transferred to Department of Respiratory and Critical Care Medicine and hospitalized for 6 days…	mask oxygen inhalation, 10 L/min	70.7	0.61	115	148	14.6	152/106	≥15	61	4	0.83	3.16	54.8	29.7	0.09		Negative	Gram - negative bacilli	\	\
81	female	75	Emergency Department: cough and sputum for 6+ years, aggravated with back pain for 20+ days; emergency diagnosis: chronic obstructive pulmonary disease, lung infection, senile osteoporosis (severe). Transferred to Department of Respiratory and Critical Care Medicine and hospitalized for 11 days: chronic obstructive pulmonary disease with acute lower respiratory tract infection, senile osteoporosi…	no		0.21	≥400	252	14.3	138/87	≥15	68	1	0.93	11.22	82.8	6.5	0.12		Negative	Candida albicans	Negative	Negative
82	male	43	Emergency Department: 1 days of melena, the amount is unknown, 1 hour ago the patient began to vomit blood, accompanied by stomach contents (about 300-400ml). Liver cirrhosis for 7+ years, and hepatocellular carcinoma for 5+ years. In 2016, the patient underwent radiofrequency ablation of liver cancer in our hospital; emergency diagnosis: gastrointestinal bleeding, liver cirrhosis, hepatocellular…	no		0.21	≥400	129	28.7	112/85	≥15	75	2	0.98	8.36	64.7	22.7		Patient #82 had a SOFA score of 2, which was attributable to platelets (129´109/L) and bilirubin (28.7 µmol/L), but this was likely caused by liver cancer complications rather than infection, so sepsis was not diagnosed	\	\	\	\
83	female	81	Emergency Department: 5+ years of uremia, long-term regular dialysis (weeks 2, 4, 6), fever for 1+ hours; emergency diagnosis: fever, uremia, type 2 diabetes, hypertension, lung infection, kidney disease anemia, electrolyte disturbance. The infection was controlled after treatment within the emergency room.	no		0.21	≥400	365		127/76	≥15			0.93	11.93	90.7	4.8	20.19		Negative	Enterobacter cloacae	Negative	Candida glabrata
84	male	37	Emergency Department: left shoulder and back pain for 5 days, anorexia and shortness of breath for 4 days; emergency diagnosis: type 2 diabetic ketoacidosis, subcutaneous abscess, neurodermatitis, hyponatremia, hypochloremia . Transferred to Department of Endocrinology and Metabolism and hospitalized for 11 days: left shoulder and back skin and soft tissue abscess with necrosis (methicillin-resis…	no		0.21	≥400	451	6.9	103/81	≥15	71	1	1	32.4	91.6	2.5	0.88		Negative	Staphylococcus aureus	Negative	\
85	male	63	Emergency Department: left mandibular pain with swelling for 2 weeks; emergency diagnosis: multispace infection of the floor of the mouth? Transferred to Department of Infecious Diseases and hospitalized for 11 days: left submandibular gland and space infection with abscess formation, aortic endovascular repair, emphysema, infection was controlled after treatment.	no		0.21	≥400	221	11.3	127/67	≥15	66	0	0.95	13.91	71.7	20.6			Negative	Pseudomonas aeruginosa	\	\
86	male	81	Emergency Department: chest pain, dyspnea for 20+ days; emergency diagnosis: lung infection, septic shock, hypertension, diabetes, Parkinson's disease, respiratory failure, cardiac insufficiency, sesis. Transferred to ICU and hospitalized for 5 days: severe pneumonia, ARDS, heart failure, acute exacerbation of chronic renal insufficiency, acute liver damage, coagulation disorder, acute upper gast…	Tracheal intubation	73.5	0.8	91	97	14.8	147/66	E3VTM4	369	12	0.94	8.46	90.9	5.6	18.91		Acinetobacter baumannii	Acinetobacter baumannii, Candida albicans	\	\
88	male	78	Emergency Department: radical distal gastrectomy for gastric cancer, gastrojejunum-type II anastomosis + intestinal adhesion relaxation for 45+ days, transferred to this hospital for further treatment; emergency diagnosis: multiple organ failure after gastric cancer surgery. Transferred to ICU and hospitalized for 33 days: 1. Severe pneumonia (Acinetobacter baumannii, Klebsiella pneumoniae, Candi…	Tracheal intubation	152.1	0.6	253	107	23.2	119/66	E2VTM2	161	10	100	8.19	82.7	10.7	2.82		Negative	Acinetobacter baumannii	\	\
90	male	59	Emergency Department: chest and abdomen pain 9+ days, accompanied by shortness of breath; emergency diagnosis: 1. Lung infection, 2. Pleural effusion. Transferred to Department of Respiratory and Critical Care Medicine hospitalized for 27 days: 1. Lung secondary pulmonary tuberculosis, 2. Lung bacterial pneumonia, 3. Left tuberculous pleurisy, 4. Reflux esophagitis, 5. Liver function Abnormal, 6.…	no		0.21	≥400	359	12.8	161/96	≥15	89	0	0.93	9.53	80.8	11.9	0.21		Negative	Negative	\	\
92	male	32	Emergency Department: back pain for 3+ days, accompanied by nausea, vomiting and hematuria; emergency diagnosis: 1. left ureteral stone with infection, 2. lung infection, recovered after treatment within the emergency room.	no		0.21	≥400	193	undetected (normal)	107/70	≥15	134	1	0.96	16.79	79	9.1			\	\	\	\
93	male	82	Emergency Department: shortness of breath with cough for 20+ days; emergency diagnosis: 1. Dyspnea; 2. Lung infection; 3. Chronic obstructive pulmonary disease with acute exacerbation; 4. Hypertension grade 3; 5. Acute cardiomyopathy Exhausted. Transferred to Department of Respiratory and Critical Care Medicine and hospitalized for 7 days: 1. Lung infection; 2. Acute exacerbation of chronic obstr…	mask oxygen inhalation, 3 L/min	121.6	0.33	368	387	7.7	115/72	≥15	99	1	0.99	14.25	85	5	0.11		Negative	Negative	Negative	\
96	female	43	Emergency Department: sore throat for 1+ weeks, distended lower pole of tonsils; emergency diagnosis: 1. Right parapharyngeal abscess, 2. Hypokalemia. Puncture and drainage of the abscess was performed, and about 5 ml of pus-bloody secretion was drained, recovered after treatment within the emergency room.	no		0.21	≥400	165	5.8	125/82	≥15	52	0	0.97	13.71	68.9	21.7			\	\	\	\
97	female	53	Emergency Department: sore throat for 3+ days; emergency diagnosis: acute epiglottitis. Recovered after treatment within the emergency room.	no		0.21	≥400	297	undetected (normal)	115/70	≥15	undetected (normal)	0	0.97	15.53	77.1	15.2			\	\	\	\
98	female	70	Emergency Department: left facial swelling and pain for 1+ weeks; emergency diagnosis: left facial cellulitis. Recovered after anti-infective treatment with in the emergency room.	no		0.21	≥400	308	12.1	141/88	≥15	47	0	0.95	21.95	96	2.3	0.15		Negative	Streptococcus anginosus	Negative	\
99	female	90	Pelvic floor disease center: fatigue for 1+ month, stop exhaust and defecation for 5+ days; Pelvic floor disease center diagnosis: 1. colon cancer present with a colonic obstruction,2.Intestinal fistula? 3. Hiatal hernia，4.Nutritional risks,5.Liver cyst, 6.Pleural effusion,7.Enlarged heart，8.Senile dementia. a transverse colon double lumen fistula was performed under general anesthesia and abdomi…	Nasal cannula oxygen therapy	97.6	0.33	295	336	26.7	121/71	≥15	46	3	0.989	11.85	94.8	2	0.17	non-infectious post-traumatic/operative illnesses who had SOFA scores > 2	\	\	\	\
100	female	55	Emergency Department: accident injuries： headache and vomiting for 5+ hours; emergency diagnosis: 1. Accident injuries, contusion and laceration of skin and soft tissues on the forehead, face, and lips, 2. Left frontal bone depressed fracture, 3.Subarachnoid hemorrhage? 4. Brain contusion? 5.Multiple maxillofacial fractures, 6.Lung contusion? 7. Fracture of the left 5th rib, 8.Grade 2 hypertensio…	Tracheal intubation	199	0.4	497	133	13.5	130/82	≥15	50	3	0.998	8.88	78.1	12.6	无	non-infectious post-traumatic/operative illnesses who had SOFA scores > 2	\	\	\	\
101	male	28	Emergency Department: sudden-onset dizziness, headache, and weakness of the left limb for 3 hours; emergency diagnosis: 1. Right basal ganglia hemorrhage, 2.Grade 3 hypertension,3.cerebral herniation.Transferred to Department of Respiratory and Critical Care Medicine for 8+ days	Tracheal intubation	88.9	0.4	222	123	9.7	122/58	E1M2VT	144	4	0.968	16.7	93.3	0.049	2.81	non-infectious post-traumatic/operative illnesses who had SOFA scores > 2	\	\	\	Negative
102	female	74	neurosurgery diagnosis: 1.Space-occupying lesion in lobe right temporoparietal region, 2.Grade 1 hypertension,high risk, 3.Liver cyst.Right temporal lobe mass resection and right parietal lobe mass resection+cerebrospinal fluid leak repair surgery, Transferred to Department of Respiratory and Critical Care Medicine for 3 days, recovered well after resection and returned to the local hospital for …	Tracheal intubation	127.7	0.4	319	138	20	130/67	≥15	50	3	0.996	11.93	91.4	0.029	0.14	non-infectious post-traumatic/operative illnesses who had SOFA scores > 2	\	Negative	\	Negative
103	male	20	Cardiac surgery：atrial septal defect for 1+ month,the patient has congenital heart disease and surgical indications. After excluding surgical contraindications, the patient underwent right thoracoscopic atrial septal defect repair surgery on 25 November 2024. The surgery went smoothly, and transferred to Department of Respiratory and Critical Care Medicine for monitoring and treatment for 2 days,…	High-flow nasal cannula oxygen therapy	122.8	0.3	409	95	11.7	139/88	≥15	65	6	1	8.91	72.4	0.229	0.007	non-infectious post-traumatic/operative illnesses who had SOFA scores > 2	\	\	\	\
104	female	47	neurosurgery: headache after trauma for 5+ hours and unconscious for 2+ hours； Department of Respiratory and Critical Care Medicine diagnosis: 1. Closed head injury， extremely severe,2.Right frontotemporal lobe and parieto-occipital contusion and laceration with hematoma formation,3.Chronic renal insufficiency, 4.Liver after transplantation,5.Spleen after resection, 6.Grade 3 hypertension, high r…	Tracheal intubation	115.5	0.4	288	240	8	125/65	E1M1VT	269	5	0.997	15.3	81.5	0.054	9	non-infectious post-traumatic/operative illnesses who had SOFA scores > 2	\	Negative	\	Negative
105	male	56	Cardiac surgery： feeling tired after activity for 2+ months; Cardiac surgery diagnosis：1.Coronary atherosclerotic heart disease, 2.Grade 3 hypertension, high risk, 3.Class II cardiac function(NYHA), 4. Type 2 diabetes, 5.Lacunar cerebral infarction, 6.Reflux esophagitis,7.Gallbladder stones,8.Patent foramen ovale.After the patient was admitted, relevant examinations were completed. On 21 November…	High-flow nasal cannula oxygen therapy	96.1	0.45	213	222	42.4	155/76	≥15	116	8	0.988	12.45	91.5	0.02	1.21	non-infectious post-traumatic/operative illnesses who had SOFA scores > 2	\	\	\	\
106	female	48	Cardiac surgery: chest pain, Cardiac surgery diagnosis:1.Valvular heart disease, tricuspid regurgitation(severe),2.Mild aortic regurgitation, 3.Sinus rhythm,4. Class II cardiac function(NYHA),5.Coronary atherosclerosis, 6. Type 2 diabetes,7.Grade 3 hypertension;After admission, the patient completed relevant preoperative examinations and actively prepared before surgery. On 21 November 2024, a ri…	Nasal cannula oxygen therapy	112.4	0.4	281	169	23.6	119/65	≥15	55	5	0.987	10.43	83.5	0.075	0.47	non-infectious post-traumatic/operative illnesses who had SOFA scores > 2	\	\	\	\
107	male	37	Cardiac surgery:Headaches after black haze for 30+years, palpitations after a cold for 1+month; Cardiac surgery diagnosis：1.Valvular heart disease: aortic regurgitation(severe), 2. Infective endocarditi？Mitral valve ulcer, 3.Sinus rhythm,ventricular preexcitation, 4. Class II cardiac function(NYHA), 5.stroke.After comprehensive preoperative examination and preparation, and multidisciplinary discu…	High-flow nasal cannula oxygen therapy	92.1	0.4	230	168	13.2	122/61	≥15	89	4	0.991	9.79	86.7	0.054	0.23	non-infectious post-traumatic/operative illnesses who had SOFA scores > 2	Negative	Negative	\	\
108	male	59	Cardiac surgery： feeling tired after activity for 1+ months; Cardiac surgery diagnosis：1.Ascending aorta and aortic arch aneurysms, 2.Aortic stenosis(mild to moderate)regurgitation(mild to moderate),3.Sinus rhythm,4. Class II cardiac function(NYHA),5.Appendectomy, 6.Pulmonary nodules: nature?After admission, the patient completed relevant preoperative examinations and actively prepared before sur…	High-flow nasal cannula oxygen therapy	104.2	0.35	297	142	22.9	120/67	≥15	69	4	0.979	14.04	88.8	0.033	0.53	non-infectious post-traumatic/operative illnesses who had SOFA scores > 2	\	\	\	\
