# Supplementary material for: CD47-amyloid-β-CD74 signaling triggers adaptive immunosuppression in sepsis
Source: EMBO Rep. 2025 Apr 4;26(10):2683–714. doi: 10.1038/s44319-025-00442-4 (PMC12116991; doi:10.1038/s44319-025-00442-4)
Supplement: Supplementary file 4 — Source data Fig. 4 [file 44319_2025_442_MOESM4_ESM.zip]

Archive with 2 entries (1 files):
- Source data Figure  4/
- Source data Figure  4/Figure 4A-I.xlsx
