# Supplementary material for: CD47-amyloid-β-CD74 signaling triggers adaptive immunosuppression in sepsis
Source: EMBO Rep. 2025 Apr 4;26(10):2683–714. doi: 10.1038/s44319-025-00442-4 (PMC12116991; doi:10.1038/s44319-025-00442-4)
Supplement: Supplementary file 4 — Source data Fig. 4 [file 44319_2025_442_MOESM4_ESM.zip › Source data Figure 4/Figure 4A-I.xlsx]

## Sheet: Sheet1
Figure 4						Figure 4						Figure 4						Figure 4
Panel 4A						Panel 4B						Panel 4C						Panel 4D
The copy number (copies/μl) of PAX5						The copy number (copies/μl) of CD5						The copy number (copies/μl) of CD19						The copy number (copies/μl) of CD8A
Repeat	Hc	Common infec.	Sepsis	Critical Trauma		Repeat	Hc	Common infec.	Sepsis	Critical Trauma		Repeat	Hc	Common infec.	Sepsis	Critical Trauma		Repeat	Hc	Common infec.	Sepsis	Critical Trauma
	13.3						40.3						12.9						103
	30.1						86.2						35.3						192
	16.6						57.4						18.9						123.1
	24						59						27.9						137.5
	22						114.4						31.9						251
	15.7						66.6						18.9						92.9
	64.2						65.9						57						106
	36.3						121.9						50.4						184
	21.7						106.3						31						162
	23						79.4						24.9						297
	14.6						110.5						16.5						172
	57.9						158						46.6						364
	37.3						91.6						45.3						171
	37.7						168						63.4						273
	13.9						138						24.9						231
	17.3						84.2						20.4						159
	31.7						190						35.4						291
	33.2						115.7						36.7						295
	20.9						265						85						303
	13.8						110.8						24.6						294
		8.4						43.4						17.2						29.2
		7.8						60						11.5						58.3
		5.7						34.4						9.3						127
		4.3						13						8.2						38.6
		8.7						49.3						13.2						121
		2.4						22.8						12.7						11.4
		14.9						3.1						2						13
		1.9						38.5						4.3						158
		5.4						26.9						8.1						80.1
		10.7						30.6						5.9						36.9
		9.1						42						11.8						32.4
		3.8						85						12.5						66.1
		2.9						12.7						3.9						29.9
		3.7						13.1						10.1						31.5
		6.9						48.4						4.7						163
		4.4						19.8						10.6						45.5
		11.1						53.9						4.2						55.1
		7.7						50.4						19.2						55.7
		3.9						49.9						9.2						51.3
		8.1						22						5.8						18.8
		5.7						66.7						9.5						108
		2.9						172						19.7						35.5
		1.6						18.2						14.3						46.3
		2.9						12.4						3.6						198
		12.3						72.6						2.5						91
		6.2						59.5						3.6						198
		30.5						93						13						36.9
		2.5						34.4						9.9						78.8
		9.6						62.4						26.7						33.3
		1.8						20.4						3.6						41.8
		28.8						46.4						9						136
		4.5						79						4.6						14.1
		3.2						15						36.4						110
		11.4						63.1						5.5						45.3
		2.5						22.5						3						83
		9.3						32.2						7.5						25.1
		6.7						15.6						1.6						128
		14.6						65.6						11						59.8
		6						32.9						7.8						44.7
		14.9						25.4						19.9						35.6
			2.8						0.67						0						0.64
			0						0.38						0						0.74
			0.84						0.51						0						0.82
			0.3						0.56						0.63						1
			1.2						5.6						2.4						8.4
			0.9						3.4						2.1						3.1
			2.4						11.7						2.6						12.9
			1.9						4.8						3.8						3.9
			2.4						7.2						1.3						33.1
			2.5						12.8						4.6						6.8
			2.5						54.2						3.7						2.1
				2.41						7.206						5.76						3.759
				4.595						4.932						3.87						8.277
				7.99						5.469						4.8						2.538
				4.815						9.099						4.89						9.537
				25.62						22.374						9.55						25.539
				10.405						9.294						3.87						20.166
				10.875						12.054						6.86						29.832
				2.445						10.701						1.93						30.561
				8.455						12.69						4.8						19.407
				0.975						8.643						0.96						29.073
Figure 4						Figure 4						Figure 4						Figure 4
Panel 4E						Panel 4F						Panel 4G						Panel 4H
The copy number (copies/μl) of CIITA						The copy number (copies/μl) of HLA-DQA1						The copy number (copies/μl) of HLA-DR						The copy number (copies/μl) of HLA-DO
Repeat	Hc	Common infec.	Sepsis	Critical Trauma		Repeat	Hc	Common infec.	Sepsis	Critical Trauma		Repeat	Hc	Common infec.	Sepsis	Critical Trauma		Repeat	Hc	Common infec.	Sepsis	Critical Trauma
	35.2						174						1559						11.8
	123						312						2361						15.2
	98						148						1397						9.1
	122						298						2470						12.5
	55.7						729						3130						16.7
	112						394						3130						18.4
	207						794						1915						11
	102.1						796						3710						29.6
	120.8						417						5040						25.1
	42.7						685						2710						15.6
	156						402						3800						21.7
	122.7						1447						1725						17
	117.7						1344						4200						14.2
	83.2						1332						3410						28
	77.3						502						7800						14
	131.7						326						3370						7.5
	160						516						2400						24.2
	202						835						3400						16.3
	103.2						183						5080						29.8
	110						286						3600						21.7
		95						986						5140						6.7
		48.8						575						3440						8.7
		54.2						580						5930						5.3
		18.9						319						3910						3.4
		44						108						2240						5.5
		6.7						394						2860						1.2
		30.7						20.5						100						2.6
		60.6						197						1836						2.9
		42.2						408						272						4.7
		12.1						869						3590						8
		28						415						2990						3.6
		15.2						633						2480						2.8
		23						86.4						4020						2.1
		19.6						97						1646						4.2
		33.6						112						1328						2.9
		17.1						103						1561						6.6
		70.8						318						1886						13.9
		13.1						551						2950						4.2
		8.1						162						5880						2.1
		9.4						77.2						1973						3.1
		9.3						82.3						756						5.1
		32.3						149						720						13.2
		7.8						768						1471						3.4
		33.7						183						7220						1.4
		33.5						383						1171						5.1
		89						140						3040						4.8
		24.8						602						2026						16.8
		25.5						84						5830						0.7
		39.3						98						1439						6
		39.5						153						1557						2.5
		61.8						374						2204						15.2
		42.1						410						2495						5
		13.5						231						4030						2.4
		60.4						45.3						2468						4.3
		22.7						110						902						2.3
		33.2						214						2370						8.3
		45.6						136						2110						4
		69						131						1727						9.3
		28.3						239						2510						4.5
		39.7						78						1407						9
			7.8						3.2						5.4						1.2
			3.4						1.1						1.1						0.5
			8.8						0.2						0.2						0.6
			2.3						0.84						0.84						0.09
			10.7						14.9						14.9						0.48
			5						14.8						14.8						1.5
			21.5						131						1058						0.76
			15.3						71.3						938						0.6
			7.7						31.1						567						1.6
			8						18.1						151						4.5
			41.8						258						2074						1.4
				13.5						19.22						1.92						0.48
				27.58						368.54						1843.26						1.741
				28.2						67.2						20.68						2.88
				9.62						231.28						399.9						4.698
				87						1317.66						5058.1						13.687
				79.48						259.84						2385.82						5.035
				28.36						19.6						3529.12						3.332
				1.96						193.02						1609.02						1.928
				57.7						78.82						203.14						5.384
				35.2						113.38						2436.04						1.344
Figure 4
Panel 4I
The copy number (copies/μl) of CD11b
Repeat	Hc	Common infec.	Sepsis	Critical Trauma
	30.1
	48.3
	496
	64.9
	81
	51.5
	63.7
	101.9
	85.8
	121
	48.7
	105.6
	68.4
	110.2
	54.5
	31.6
	81.3
	100.3
	145
	209
		86.3
		329
		97
		97
		112
		156
		223
		70.7
		68.2
		86.6
		46.6
		38.1
		76
		91
		51.4
		126
		100
		105
		39.4
		36.7
		87
		178
		78
		76.8
		245
		201
		158
		236
		168
		130
		188
		120
		82
		285
		306
		175
		231
		169
		237
		183
			0
			2.8
			0.33
			18.4
			27.5
			443
			105
			308
			216
			289
			200
				245.588
				122.358
				22.081
				381.753
				22.828
				37.075
				28.325
				286.671
				98.798
				65.136
			289
			200
