# Supplementary material for: CD47-amyloid-β-CD74 signaling triggers adaptive immunosuppression in sepsis
Source: EMBO Rep. 2025 Apr 4;26(10):2683–714. doi: 10.1038/s44319-025-00442-4 (PMC12116991; doi:10.1038/s44319-025-00442-4)
Supplement: Supplementary file 5 — Source data Fig. 5 [file 44319_2025_442_MOESM5_ESM.zip]

Archive with 2 entries (1 files):
- Source data Figure  5/
- Source data Figure  5/Figure 5E,G.xlsx
