# Supplementary material for: CD47-amyloid-β-CD74 signaling triggers adaptive immunosuppression in sepsis
Source: EMBO Rep. 2025 Apr 4;26(10):2683–714. doi: 10.1038/s44319-025-00442-4 (PMC12116991; doi:10.1038/s44319-025-00442-4)
Supplement: Supplementary file 5 — Source data Fig. 5 [file 44319_2025_442_MOESM5_ESM.zip › Source data Figure 5/Figure 5E,G.xlsx]

## Sheet: Sheet1
					Figure 5
					Panel 5E
					CD47 mRNA levels in different cell populations			R1	R2	R3
					Sham-Myeloid cells			0.796095	1.13	1.06494
					Mild-Myeloid cells			0.9	0.99	1.21
					Critical-Myeloid cells			0.94	1.09	1.19
					Sham-Lymphocytes			1.21	0.88	1.03
					Mild-Lymphocytes			0.81	1.01	1.19
					Critical-Lymphocytes			1.11	1.18	0.96
					Sham-CD19+ B cells			1.11	0.89	0.79
					Mild-CD19+ B cells			0.82	0.85	1.06
					Critical-CD19+ B cells			1.07	1.05	0.89
					Sham-CD3+ T cells			0.89	0.83	1.07
					Mild-CD3+ T cells			0.94	1.09	1.12
					Critical-CD3+ T cells			0.84	1.16	0.94
					Figure 5
					Panel 5G
					CD47 MFI			R1	R2	R3
					Sham-Myeloid cells			3785	4976	4821
					Mild-Myeloid cells			3935	5636	5024
					Critical-Myeloid cells			4731	5497	4771
					Sham-Lymphocytes			5029	5497	5213
					Mild-Lymphocytes			4193	4853	5013
					Critical-Lymphocytes			4831	5018	5050
					Sham-CD19+ B cells			5462	5737	5302
					Mild-CD19+ B cells			4882	5221	6182
					Critical-CD19+ B cells			5416	5701	4771
					Sham-CD3+ T cells			3413	4811	4934
					Mild-CD3+ T cells			3443	4311	5281
					Critical-CD3+ T cells			4566	4652	4614
