# Supplementary material for: CD47-amyloid-β-CD74 signaling triggers adaptive immunosuppression in sepsis
Source: EMBO Rep. 2025 Apr 4;26(10):2683–714. doi: 10.1038/s44319-025-00442-4 (PMC12116991; doi:10.1038/s44319-025-00442-4)
Supplement: Supplementary file 6 — Source data Fig. 6 [file 44319_2025_442_MOESM6_ESM.zip]

Archive with 4 entries (3 files):
- Source data Figure 6/
- Source data Figure 6/Figure 6B.docx
- Source data Figure 6/Figure 6C,E-H.xlsx
- Source data Figure 6/~$gure 6B.docx
