# Supplementary material for: CD47-amyloid-β-CD74 signaling triggers adaptive immunosuppression in sepsis
Source: EMBO Rep. 2025 Apr 4;26(10):2683–714. doi: 10.1038/s44319-025-00442-4 (PMC12116991; doi:10.1038/s44319-025-00442-4)
Supplement: Supplementary file 6 — Source data Fig. 6 [file 44319_2025_442_MOESM6_ESM.zip › Source data Figure 6/Figure 6C,E-H.xlsx]

## Sheet: Sheet1
									Figure 6
									Panel 6C
									The bacterial load (CFUs)			R1	R2	R3
									WT-Sham-24h			1	1	1
									WT-Sham-48h			1	1	1
									WT-Mild-24h			1	1	1
									WT-Mild-48h			1	1	1
									WT-CLP-24h			12000000	15000000	18000000
									WT-CLP-48h			170000000	260000000	69000000
									WT-CLP-anti-CD47-24h			40	32	27
									WT-CLP-anti-CD47-48h			9	18	13
									CD47 KO-CLP-24h			23	25	27
									CD47 KO-CLP-48h			15	19	12
									Figure 6
									Panel 6E
									The cell number(cells/µL) of neutrophils			R1	R2	R3
									Sham			506.32	414.963	591.879
									CLP			1431.21	1832.1	1569.9
									CLP+anti-CD47			1205.43	2103.13	1045.86
									Figure 6
									Panel 6F
									The cell number(cells/µL) of PMN-MDSC			R1	R2	R3
									Sham			63.601	17.7687	53.0161
									CLP			447.495	255.233	563.255
									CLP+anti-CD47			191.261	144.342	127.705
									Figure 6
									Panel 6G
									The cell number(cells/µL) of M-MDSC			R1	R2	R3
									Sham			105.803	83.8182	96.4442
									CLP			156.817	144.192	150.944
									CLP+anti-CD47			92.0535	107.331	93.0553
									Figure 6
									Panel 6H
									The cell number(cells/µL) of Mo-MΦ			R1	R2	R3
									Sham			35.0353	83.9977	27.3943
									CLP			33.0141	21.4161	35.0045
									CLP+anti-CD47			34.7173	39.4164	17.035
