# Supplementary material for: CD47-amyloid-β-CD74 signaling triggers adaptive immunosuppression in sepsis
Source: EMBO Rep. 2025 Apr 4;26(10):2683–714. doi: 10.1038/s44319-025-00442-4 (PMC12116991; doi:10.1038/s44319-025-00442-4)
Supplement: Supplementary file 7 — Source data Fig. 7 [file 44319_2025_442_MOESM7_ESM.zip]

Archive with 5 entries (4 files):
- Source data Figure  7/
- Source data Figure  7/Figure 7B.docx
- Source data Figure  7/Figure 7E-L,N.xlsx
- Source data Figure  7/~$Figure 7E-L,N.xlsx
- Source data Figure  7/~$gure 7B.docx
