# Supplementary material for: CD47-amyloid-β-CD74 signaling triggers adaptive immunosuppression in sepsis
Source: EMBO Rep. 2025 Apr 4;26(10):2683–714. doi: 10.1038/s44319-025-00442-4 (PMC12116991; doi:10.1038/s44319-025-00442-4)
Supplement: Supplementary file 7 — Source data Fig. 7 [file 44319_2025_442_MOESM7_ESM.zip › Source data Figure 7/Figure 7E-L,N.xlsx]

## Sheet: Sheet1
									Figure 7
									Panel 7E
									APP mRNA			R1	R2	R3
									Sham			1.17322	0.852354	1
									CLP			1.53239	1.71825	2.58087
									CLP+Anti-CD47			0.365561	0.546331	0.243376
									Figure 7
									Panel 7F
									Aβ1-42 (ng/ml) Medium			R1	R2	R3
									Sham			39.6765	37.6705	36.7
									CLP			45.254	40.158	47.1
									CLP+Anti-CD47			37.9	39.371	37.1
									Figure 7
									Panel 7G
									Pax5 mRNA			R1	R2	R3
									NC Mon(upper)+NC B(lower)			0.894498	1.11794	1
									CLP Mon(upper)+NC B(lower)			0.524631	0.442966	0.401
									CLP B(only)			0.595402	0.53	0.39
									Figure 7
									Panel 7H
									CD19 mRNA			R1	R2	R3
									NC Mon(upper)+NC B(lower)			0.845023	1.1834	1
									CLP Mon(upper)+NC B(lower)			0.407616	0.316757	0.559031
									CLP B(only)			0.510322	0.41	0.54
									Figure 7
									Panel 7I
									Ciita mRNA			R1	R2	R3
									NC Mon(upper)+NC B(lower)			1.0501	0.952292	1
									CLP Mon(upper)+NC B(lower)			0.528971	0.256475	0.399
									CLP B(only)			0.75319	0.64	0.45
									Figure 7
									Panel 7J
									H2-Aa mRNA			R1	R2	R3
									NC Mon(upper)+NC B(lower)			0.908845	1.1003	1
									CLP Mon(upper)+NC B(lower)			0.69125	0.378145	0.338909
									CLP B(only)			0.381762	0.33	0.49
									Figure 7
									Panel 7k
									Aβ1-42 (ng/ml) Medium			R1	R2	R3
									Sham			40.6765	37.6705	34.7
									CLP			46.254	41.158	48.1
									CLP+E2609			36.4005	37.275	33.8
									Figure 7
									Panel 7L
									Aβ1-42 (ng/ml) in Blood		R1	R2	R3	R4
									Sham		1885	1817.4	1768	1953
									CLP		2024	2208.4	2008.4	1949.4
									CLP+Anti-CD47		1903	1784.2	1852	1841.4
									CLP+E2609		1791.8	1676	1749.6	1631.4
									Figure 7
									Panel 7N
									The cell number(cells/µL) of B			R1	R2	R3
									WT-Sham			843.098	857.266	710.112
									WT-CLP			63.3824	53.5546	67.3905
									WT-CLP+anti-CD47			301	123	191
									WT-CLP+E2609			129.332	115	211
									CD47 KO-CLP			284	313.003	211
