# Supplementary material for: CD47-amyloid-β-CD74 signaling triggers adaptive immunosuppression in sepsis
Source: EMBO Rep. 2025 Apr 4;26(10):2683–714. doi: 10.1038/s44319-025-00442-4 (PMC12116991; doi:10.1038/s44319-025-00442-4)
Supplement: Supplementary file 8 — Source data Fig. 8 [file 44319_2025_442_MOESM8_ESM.zip]

Archive with 3 entries (2 files):
- Source data Figure  8/
- Source data Figure  8/Figure 8A-B.xlsx
- Source data Figure  8/Figure 8D,F,G-P.xlsx
