# Supplementary material for: CD47-amyloid-β-CD74 signaling triggers adaptive immunosuppression in sepsis
Source: EMBO Rep. 2025 Apr 4;26(10):2683–714. doi: 10.1038/s44319-025-00442-4 (PMC12116991; doi:10.1038/s44319-025-00442-4)
Supplement: Supplementary file 8 — Source data Fig. 8 [file 44319_2025_442_MOESM8_ESM.zip › Source data Figure 8/Figure 8A-B.xlsx]

## Sheet: Sheet1
Figure 8							Figure 8
Panel 8A							Panel 8B
Time (day)	Sham (n=4)	CLP + IgG (n=16)	CLP + anti-CD47 (n=16)	CLP + E2609 (n=16)	CLP (CD47-KO) (n=16)		Time (day)	Sham (n=4)	Klebsiella 109 + IgG (n=16)	Klebsiella 109 + anti-CD47 (n=16)	Klebsiella 109 + E2609 (n=16)	Klebsiella 109 (CD47-KO) (n=16)
14	0						14	0
14	0						14	0
14	0						14	0
14	0						14	0
0.75		1					1		1
1		1					1		1
1		1					1		1
1.5		1					1		1
1.5		1					1		1
2		1					2		1
2		1					2		1
2		1					2		1
3		1					3		1
4		1					3		1
6		1					3		1
7		1					14		0
14		0					14		0
14		0					14		0
14		0					14		0
14		0					14		0
1			1				1			1
1.5			1				1			1
2.5			1				1.5			1
14			0				2			1
14			0				2			1
14			0				14			0
14			0				14			0
14			0				14			0
14			0				14			0
14			0				14			0
14			0				14			0
14			0				14			0
14			0				14			0
14			0				14			0
14			0				14			0
14			0				14			0
1				1			1				1
1.5				1			1				1
3				1			1				1
4				1			2				1
4				1			2				1
5				1			3				1
14				0			3				1
14				0			5				1
14				0			14				0
14				0			14				0
14				0			14				0
14				0			14				0
14				0			14				0
14				0			14				0
14				0			14				0
14				0			14				0
0.75					1		1					1
0.75					1		1					1
1					1		1					1
1.5					1		2					1
3					1		2					1
14					0		3					1
14					0		14					0
14					0		14					0
14					0		14					0
14					0		14					0
14					0		14					0
14					0		14					0
14					0		14					0
14					0		14					0
14					0		14					0
14					0		14					0
