# Supplementary material for: CD47-amyloid-β-CD74 signaling triggers adaptive immunosuppression in sepsis
Source: EMBO Rep. 2025 Apr 4;26(10):2683–714. doi: 10.1038/s44319-025-00442-4 (PMC12116991; doi:10.1038/s44319-025-00442-4)
Supplement: Supplementary file 8 — Source data Fig. 8 [file 44319_2025_442_MOESM8_ESM.zip › Source data Figure 8/Figure 8D,F,G-P.xlsx]

## Sheet: Sheet1
				Figure 8								Figure 8
				Panel 8D								Panel 8F
				The lung injury score			R1	R2	R3			The Kidney injury score			R1	R2	R3
				WT-Sham			0	0	0			WT-Sham			0	0	0
				WT-CLP			5	4	6			WT-CLP			4	4	5
				WT-CLP+anti-CD47			1	2	1			WT-CLP+anti-CD47			1	2	2
				WT-CLP+E2609			2	3	2			WT-CLP+E2609			2	1	3
				CD47 KO-CLP			2	1	3			CD47 KO-CLP			2	2	3
				Figure 8								Figure 8
				Panel 8G								Panel 8H
				Fibrinogen (µg/ml) in Blood			R1	R2	R3			BUN (mmol/L) in Blood			R1	R2	R3
				WT-Sham			137.189	153.695	184.523			WT-Sham			5.629	3.269	4.578
				WT-CLP			271.592	290.98	243.21			WT-CLP			6.801	9.382	8.411
				WT-CLP+anti-CD47			200.766	201.64	184.523			WT-CLP+anti-CD47			4.321	5.666	7.275
				WT-CLP+E2609			186.269	230	182.252			WT-CLP+E2609			4.237	4.477	6.339
				CD47 KO-CLP			170.026	177.099	241.376			CD47 KO-CLP			6.377	6.588	6.371
				Figure 8								Figure 8
				Panel 8I								Panel 8J
				Creatinine (µmol/L) in Blood			R1	R2	R3			Uric Acid (µmol/L) in Blood			R1	R2	R3
				WT-Sham			48.648	22.215	27.659			WT-Sham			87.3889	166.079	61.438
				WT-CLP			129.27	118.334	90.128			WT-CLP			301.58	244.069	268.885
				WT-CLP+anti-CD47			39.821	65.469	61.595			WT-CLP+anti-CD47			185.717	131.573	88.23
				WT-CLP+E2609			75.75	64.288	67.725			WT-CLP+E2609			179.556	187.342	230.831
				CD47 KO-CLP			45.509	62.772	77.042			CD47 KO-CLP			255.431	145.039	147.003
				Figure 8								Figure 8
				Panel 8K								Panel 8J
				AST(nmol/min/mL) in Blood			R1	R2	R3			ALT(nmol/min/mL)in Blood			R1	R2	R3
				WT-Sham			8.556	10.318	6.912			WT-Sham			8.252	6.179	7.97
				WT-CLP			17.177	17.871	14.57			WT-CLP			13.232	15.202	14.16
				WT-CLP+anti-CD47			12.569	8.195	10.102			WT-CLP+anti-CD47			11.768	7.986	4.742
				WT-CLP+E2609			12.161	9.431	11.18			WT-CLP+E2609			8.138	9.587	11.091
				CD47 KO-CLP			13.275	9.828	10.219			CD47 KO-CLP			9.956	8.404	8.008
				Figure 8								Figure 8
				Panel 8M								Panel 8N
				IL6 (pg/mL) in Blood			R1	R2	R3			ITNF-α (pg/mL) in Blood			R1	R2	R3
				WT-Sham			609.923	648.799	677.78			WT-Sham			75.1015	109.092	134.641
				WT-CLP			1125.21	1024.84	1085.63			WT-CLP			229.602	192.598	246.56
				WT-CLP+anti-CD47			626.18	901.494	865.092			WT-CLP+anti-CD47			139.012	169.159	120.698
				WT-CLP+E2609			490.467	909.605	802.183			WT-CLP+E2609			104.748	180.19	136.45
				CD47 KO-CLP			802.183	946.379	917.398			CD47 KO-CLP			174.434	198.099	128.988
				Figure 8								Figure 8
				Panel 8O								Panel 8P
				IL1β (pg/mL) in Blood			R1	R2	R3			MCP-1 (pg/mL) in Blood			R1	R2	R3
				WT-Sham			112.512	72.5537	125.537			WT-Sham			11.2064	6.48186	5.00458
				WT-CLP			169.321	191.544	154.604			WT-CLP			30.8151	32.2924	25.784
				WT-CLP+anti-CD47			105.668	97.8677	133.263			WT-CLP+anti-CD47			11.4433	7.05326	5.45055
				WT-CLP+E2609			110.746	139	126			WT-CLP+E2609			20.0003	10.1054	21.2964
				CD47 KO-CLP			188.307	123.182	125.021			CD47 KO-CLP			16.7113	11.5966	19.3593
